# Supplementary material for: Electro-oxidation sensing of sumatriptan in aqueous solutions and human blood serum by Zn(II)-MOF modified electrochemical delaminated pencil graphite electrode
Source: Sci Rep. 2023 Oct 5;13:16803. doi: 10.1038/s41598-023-44034-5 (PMC10556131; doi:10.1038/s41598-023-44034-5)
Supplement: Supplementary file 3 — Supplementary Information 3. [file 41598_2023_44034_MOESM3_ESM.cif]

data_Zn-MOF
_audit_creation_date              2023-09-17
_audit_creation_method            'Materials Studio'
_symmetry_space_group_name_H-M    'P21/C'
_symmetry_Int_Tables_number       14
_symmetry_cell_setting            monoclinic
loop_
_symmetry_equiv_pos_as_xyz
  x,y,z
  -x,y+1/2,-z+1/2
  -x,-y,-z
  x,-y+1/2,z+1/2
_cell_length_a                    20.2153
_cell_length_b                    31.3397
_cell_length_c                    19.6281
_cell_angle_alpha                 90.0000
_cell_angle_beta                  89.1476
_cell_angle_gamma                 90.0000
loop_
_atom_site_label
_atom_site_type_symbol
_atom_site_fract_x
_atom_site_fract_y
_atom_site_fract_z
_atom_site_U_iso_or_equiv
_atom_site_adp_type
_atom_site_occupancy
Zn1    Zn   -0.27224   1.17882   0.44768   0.02342  Uani   1.00
Zn2    Zn   -0.31891   1.07406   0.54813   0.02197  Uani   1.00
Zn3    Zn   -0.33910   0.92652   0.04890   0.02336  Uani   1.00
Zn4    Zn   -0.38718   0.82354  -0.05529   0.02330  Uani   1.00
O5     O    -0.26580   1.19830   0.54450   0.03417  Uani   1.00
O6     O    -0.31100   1.13630   0.58330   0.04066  Uani   1.00
O7     O    -0.25930   1.28630   0.86480   0.03973  Uani   1.00
O8     O    -0.28030   1.22140   0.91180   0.04480  Uani   1.00
O9     O    -0.27580   1.12090   0.39850   0.03570  Uani   1.00
O10    O    -0.31870   1.06070   0.44850   0.03165  Uani   1.00
O11    O    -0.33320   0.95120   0.14250   0.04124  Uani   1.00
O12    O    -0.31890   1.01300   0.08570   0.04897  Uani   1.00
O13    O    -0.33310   0.94310  -0.04950   0.03247  Uani   1.00
O14    O    -0.37970   0.88350  -0.09790   0.03740  Uani   1.00
O15    O    -0.31870   1.04750  -0.35880   0.03742  Uani   1.00
O16    O    -0.34160   0.98540  -0.41410   0.03896  Uani   1.00
O17    O    -0.39120   0.79330  -0.14440   0.03696  Uani   1.00
O18    O    -0.38780   0.72800  -0.09350   0.04519  Uani   1.00
O19    O    -0.34190   0.63560  -0.41600   0.04449  Uani   1.00
O20    O    -0.38580   0.69720  -0.45940   0.03597  Uani   1.00
O21    O     0.07560   1.18670   0.55120   0.05850  Uani   1.00
O22    O     0.38130   1.14790   0.37050   0.04371  Uani   1.00
O23    O     0.02600   1.05200   0.45230   0.05845  Uani   1.00
O24    O     0.33530   1.09830   0.63320   0.03786  Uani   1.00
O25    O     0.00720   0.94810  -0.04310   0.07306  Uani   1.00
O26    O     0.31660   0.90310   0.13600   0.04388  Uani   1.00
O27    O    -0.03870   0.79410   0.03430   0.06193  Uani   1.00
O28    O     0.26490   0.84870  -0.14420   0.04272  Uani   1.00
N29    N    -0.21080   1.06660   0.54750   0.03137  Uani   1.00
N30    N    -0.00230   1.06690   0.55750   0.04791  Uani   1.00
H31    H     0.01320   1.07370   0.59690   0.05600  Uiso   1.00
N32    N     0.36660   1.06910   0.53170   0.02998  Uani   1.00
N33    N     0.57570   1.07700   0.54240   0.02965  Uani   1.00
N34    N    -0.16400   1.17000   0.45520   0.03322  Uani   1.00
N35    N     0.04420   1.17060   0.44370   0.03582  Uani   1.00
H36    H     0.05880   1.16620   0.40350   0.04200  Uiso   1.00
N37    N     0.41380   1.18320   0.46740   0.03178  Uani   1.00
H38    H     0.39970   1.19510   0.50400   0.03700  Uiso   1.00
N39    N     0.62140   1.18260   0.45060   0.01630  Uiso   1.00
N40    N    -0.23150   0.92180   0.04690   0.03137  Uani   1.00
N41    N    -0.02430   0.91730   0.05470   0.05155  Uani   1.00
H42    H    -0.00860   0.90550   0.09110   0.06000  Uiso   1.00
N43    N     0.34700   0.93370   0.03420   0.03354  Uani   1.00
H44    H     0.33190   0.94430  -0.00330   0.04000  Uiso   1.00
N45    N     0.55330   0.93170   0.04590   0.03471  Uani   1.00
N46    N    -0.27860   0.81790  -0.05500   0.02084  Uani   1.00
N47    N    -0.07110   0.81630  -0.06900   0.05744  Uani   1.00
H48    H    -0.05640   0.82460  -0.10770   0.06600  Uiso   1.00
N49    N     0.29860   0.82340  -0.04230   0.03748  Uani   1.00
H50    H     0.28480   0.81350  -0.00410   0.04400  Uiso   1.00
N51    N     0.50630   0.82930  -0.04900   0.02789  Uani   1.00
C52    C    -0.27670   1.18990   0.66150   0.02394  Uani   1.00
C53    C    -0.25750   1.23360   0.67170   0.03578  Uani   1.00
H54    H    -0.24640   1.25090   0.63460   0.04200  Uiso   1.00
C55    C    -0.25460   1.25170   0.73600   0.03448  Uani   1.00
H56    H    -0.24250   1.28100   0.74190   0.04000  Uiso   1.00
C57    C    -0.26990   1.22590   0.79170   0.02875  Uani   1.00
C58    C    -0.28760   1.18190   0.78200   0.03130  Uani   1.00
H59    H    -0.29650   1.16420   0.81940   0.03700  Uiso   1.00
C60    C    -0.29210   1.16400   0.71740   0.03149  Uani   1.00
H61    H    -0.30530   1.13480   0.71150   0.03700  Uiso   1.00
C62    C    -0.28490   1.17320   0.59100   0.02985  Uani   1.00
C63    C    -0.26910   1.24530   0.86290   0.03355  Uani   1.00
C64    C    -0.30250   1.05960   0.33070   0.02741  Uani   1.00
C65    C    -0.29500   1.08300   0.27010   0.03224  Uani   1.00
H66    H    -0.28650   1.11310   0.27060   0.03800  Uiso   1.00
C67    C    -0.30050   1.06020   0.20910   0.03622  Uani   1.00
H68    H    -0.29550   1.07560   0.16870   0.04200  Uiso   1.00
C69    C    -0.31300   1.01630   0.20660   0.02769  Uani   1.00
C70    C    -0.31880   0.99250   0.26590   0.02725  Uani   1.00
H71    H    -0.32490   0.96210   0.26440   0.03200  Uiso   1.00
C72    C    -0.31560   1.01430   0.32790   0.02722  Uani   1.00
H73    H    -0.32220   0.99860   0.36770   0.03200  Uiso   1.00
C74    C    -0.29930   1.08200   0.39780   0.02978  Uani   1.00
C75    C    -0.32160   0.99320   0.13900   0.03439  Uani   1.00
C76    C    -0.34360   0.94160  -0.16810   0.02535  Uani   1.00
C77    C    -0.35680   0.91810  -0.22810   0.03169  Uani   1.00
H78    H    -0.36910   0.88850  -0.22630   0.03700  Uiso   1.00
C79    C    -0.35120   0.93940  -0.28990   0.03305  Uani   1.00
H80    H    -0.36050   0.92400  -0.32970   0.03900  Uiso   1.00
C81    C    -0.33190   0.98340  -0.29310   0.02838  Uani   1.00
C82    C    -0.31810   1.00630  -0.23460   0.02997  Uani   1.00
H83    H    -0.30540   1.03570  -0.23690   0.03500  Uiso   1.00
C84    C    -0.32290   0.98570  -0.17260   0.03063  Uani   1.00
H85    H    -0.31220   1.00120  -0.13330   0.03600  Uiso   1.00
C86    C    -0.35150   0.92110  -0.09990   0.02970  Uani   1.00
C87    C    -0.33050   1.00650  -0.36180   0.02947  Uani   1.00
C88    C    -0.37750   0.73150  -0.21300   0.02804  Uani   1.00
C89    C    -0.38320   0.75770  -0.27150   0.03324  Uani   1.00
H90    H    -0.38890   0.78810  -0.26780   0.03900  Uiso   1.00
C91    C    -0.38020   0.73810  -0.33480   0.03162  Uani   1.00
H92    H    -0.38650   0.75520  -0.37350   0.03700  Uiso   1.00
C93    C    -0.36800   0.69350  -0.34070   0.02683  Uani   1.00
C94    C    -0.35940   0.66730  -0.28340   0.03349  Uani   1.00
H95    H    -0.34970   0.63740  -0.28750   0.04000  Uiso   1.00
C96    C    -0.36570   0.68640  -0.22000   0.03008  Uani   1.00
H97    H    -0.36200   0.66880  -0.18150   0.03500  Uiso   1.00
C98    C    -0.38570   0.75180  -0.14450   0.03157  Uani   1.00
C99    C    -0.36550   0.67330  -0.41040   0.02962  Uani   1.00
C100   C    -0.17420   1.05460   0.49550   0.03496  Uani   1.00
H101   H    -0.19630   1.04620   0.45590   0.04100  Uiso   1.00
C102   C    -0.10600   1.05350   0.49530   0.03914  Uani   1.00
H103   H    -0.08330   1.04500   0.45660   0.04500  Uiso   1.00
C104   C    -0.07220   1.06520   0.55290   0.03733  Uani   1.00
C105   C    -0.11000   1.07860   0.60880   0.05140  Uani   1.00
H106   H    -0.08890   1.08710   0.64880   0.06000  Uiso   1.00
C107   C    -0.17720   1.07920   0.60420   0.04697  Uani   1.00
H108   H    -0.20110   1.08860   0.64150   0.05400  Uiso   1.00
C109   C     0.04230   1.06000   0.51180   0.03516  Uani   1.00
C110   C     0.11360   1.06350   0.53100   0.04042  Uani   1.00
C111   C     0.13510   1.07430   0.59480   0.04608  Uani   1.00
H112   H     0.10410   1.07880   0.62860   0.05400  Uiso   1.00
C113   C     0.20240   1.07880   0.61060   0.04811  Uani   1.00
H114   H     0.21650   1.08520   0.65450   0.05600  Uiso   1.00
C115   C     0.24980   1.07330   0.55660   0.03713  Uani   1.00
C116   C     0.22720   1.06320   0.49500   0.04316  Uani   1.00
H117   H     0.25720   1.05910   0.46020   0.05000  Uiso   1.00
C118   C     0.15980   1.05860   0.48130   0.04309  Uani   1.00
H119   H     0.14570   1.05210   0.43740   0.05000  Uiso   1.00
C120   C     0.31990   1.08190   0.58000   0.03297  Uani   1.00
C121   C     0.53870   1.09400   0.59220   0.03555  Uani   1.00
H122   H     0.56060   1.10680   0.62890   0.04200  Uiso   1.00
C123   C     0.47100   1.09380   0.59230   0.03482  Uani   1.00
H124   H     0.44820   1.10740   0.62730   0.04000  Uiso   1.00
C125   C     0.43740   1.07370   0.54140   0.02682  Uani   1.00
C126   C     0.47370   1.05540   0.48770   0.03821  Uani   1.00
H127   H     0.45230   1.04250   0.45080   0.04400  Uiso   1.00
C128   C     0.54080   1.05720   0.49130   0.03887  Uani   1.00
H129   H     0.56450   1.04400   0.45660   0.04500  Uiso   1.00
C130   C    -0.13060   1.15720   0.40030   0.04662  Uani   1.00
H131   H    -0.15500   1.14840   0.36240   0.05400  Uiso   1.00
C132   C    -0.06400   1.15630   0.39620   0.04962  Uani   1.00
H133   H    -0.04410   1.14730   0.35620   0.05700  Uiso   1.00
C134   C    -0.02440   1.16900   0.45180   0.03549  Uani   1.00
C135   C    -0.05820   1.18060   0.50890   0.04628  Uani   1.00
H136   H    -0.03520   1.18860   0.54810   0.05400  Uiso   1.00
C137   C    -0.12700   1.18040   0.50790   0.04602  Uani   1.00
H138   H    -0.14850   1.18810   0.54760   0.05300  Uiso   1.00
C139   C     0.09040   1.17840   0.49360   0.03934  Uani   1.00
C140   C     0.16030   1.17650   0.47270   0.03498  Uani   1.00
C141   C     0.20890   1.18310   0.52330   0.04043  Uani   1.00
H142   H     0.19590   1.18920   0.56740   0.04700  Uiso   1.00
C143   C     0.27600   1.18080   0.50850   0.03648  Uani   1.00
H144   H     0.30730   1.18520   0.54280   0.04300  Uiso   1.00
C145   C     0.29640   1.17220   0.44470   0.02683  Uani   1.00
C146   C     0.25120   1.16440   0.39430   0.04516  Uani   1.00
H147   H     0.26500   1.15680   0.35110   0.05200  Uiso   1.00
C148   C     0.18310   1.16800   0.40870   0.05007  Uani   1.00
H149   H     0.15240   1.16440   0.37360   0.05900  Uiso   1.00
C150   C     0.36820   1.16580   0.42280   0.03155  Uani   1.00
C151   C     0.58410   1.16430   0.40140   0.03095  Uani   1.00
H152   H     0.60540   1.15250   0.36400   0.03600  Uiso   1.00
C153   C     0.51450   1.16210   0.40340   0.03159  Uani   1.00
H154   H     0.49060   1.14720   0.36990   0.03800  Uiso   1.00
C155   C     0.48250   1.18250   0.45600   0.02924  Uani   1.00
C156   C     0.52160   1.20490   0.50500   0.03512  Uani   1.00
H157   H     0.50180   1.21960   0.54070   0.04100  Uiso   1.00
C158   C     0.58960   1.20460   0.49910   0.03006  Uani   1.00
H159   H     0.61460   1.22050   0.53050   0.03500  Uiso   1.00
C160   C    -0.19400   0.91090   0.10410   0.04300  Uiso   0.50
H161   H    -0.21570   0.90350   0.14380   0.05200  Uiso   0.50
C162   C    -0.13030   0.91070   0.10390   0.04800  Uiso   0.50
H163   H    -0.10910   0.90490   0.14500   0.05800  Uiso   0.50
C164   C    -0.19900   0.89770   0.09290   0.01900  Uiso   0.50
H165   H    -0.22390   0.88160   0.12360   0.02300  Uiso   0.50
C166   C    -0.13060   0.89500   0.09820   0.02600  Uiso   0.50
H167   H    -0.11080   0.87840   0.13240   0.03200  Uiso   0.50
C168   C    -0.09170   0.91780   0.05120   0.04776  Uani   1.00
C169   C    -0.12410   0.92610  -0.00560   0.04500  Uiso   0.50
H170   H    -0.10090   0.93000  -0.04560   0.05400  Uiso   0.50
C171   C    -0.19290   0.92900  -0.00610   0.04000  Uiso   0.50
H172   H    -0.21360   0.93650  -0.04680   0.04800  Uiso   0.50
C173   C    -0.12630   0.94920   0.00320   0.04100  Uiso   0.50
H174   H    -0.10350   0.96790  -0.02560   0.05000  Uiso   0.50
C175   C    -0.19420   0.94780   0.00530   0.03100  Uiso   0.50
H176   H    -0.21710   0.96620  -0.02450   0.03700  Uiso   0.50
C177   C     0.02240   0.93180   0.01250   0.04534  Uani   1.00
C178   C     0.09250   0.92760   0.02960   0.04745  Uani   1.00
C179   C     0.14150   0.93100  -0.01580   0.03800  Uiso   0.50
H180   H     0.12880   0.93470  -0.06090   0.04600  Uiso   0.50
C181   C     0.20740   0.92940  -0.00220   0.03600  Uiso   0.50
H182   H     0.23720   0.93290  -0.03730   0.04400  Uiso   0.50
C183   C     0.14120   0.95740  -0.00440   0.04600  Uiso   0.50
H184   H     0.12640   0.97870  -0.03490   0.05500  Uiso   0.50
C185   C     0.20500   0.95330   0.00920   0.04400  Uiso   0.50
H186   H     0.23500   0.97100  -0.01390   0.05300  Uiso   0.50
C187   C     0.22920   0.92310   0.05760   0.03854  Uani   1.00
C188   C     0.18390   0.91640   0.11490   0.03500  Uiso   0.50
H189   H     0.19930   0.91180   0.15900   0.04200  Uiso   0.50
C190   C     0.11630   0.91730   0.09850   0.03800  Uiso   0.50
H191   H     0.08560   0.91130   0.13200   0.04500  Uiso   0.50
C192   C     0.18430   0.89620   0.08920   0.03800  Uiso   0.50
H193   H     0.19900   0.87600   0.12140   0.04500  Uiso   0.50
C194   C     0.11670   0.89900   0.07370   0.03800  Uiso   0.50
H195   H     0.08770   0.87990   0.09520   0.04500  Uiso   0.50
C196   C     0.30120   0.91840   0.08180   0.03243  Uani   1.00
C197   C     0.51970   0.94510  -0.00860   0.03048  Uani   1.00
H198   H     0.54340   0.95400  -0.04630   0.03600  Uiso   1.00
C199   C     0.45200   0.94630  -0.01210   0.03206  Uani   1.00
H200   H     0.43070   0.95620  -0.05130   0.03800  Uiso   1.00
C201   C     0.41480   0.93260   0.04410   0.02921  Uani   1.00
C202   C     0.45020   0.91870   0.10140   0.03430  Uani   1.00
H203   H     0.42790   0.90940   0.13970   0.04000  Uiso   1.00
C204   C     0.51770   0.91890   0.10070   0.03256  Uani   1.00
H205   H     0.54060   0.90990   0.13940   0.03800  Uiso   1.00
C206   C    -0.24060   0.80040  -0.00770   0.03523  Uani   1.00
H207   H    -0.26150   0.78820   0.02970   0.04100  Uiso   1.00
C208   C    -0.17260   0.79860  -0.00880   0.03935  Uani   1.00
H209   H    -0.14910   0.78620   0.02730   0.04600  Uiso   1.00
C210   C    -0.13970   0.81500  -0.06320   0.04771  Uani   1.00
C211   C    -0.17860   0.82400  -0.12370   0.03200  Uiso   0.50
C212   C    -0.24740   0.83890  -0.10730   0.02800  Uiso   0.50
C213   C    -0.17960   0.84120  -0.10920   0.03500  Uiso   0.50
C214   C    -0.24660   0.82340  -0.11390   0.03500  Uiso   0.50
C215   C    -0.02500   0.80620  -0.02190   0.04425  Uani   1.00
C216   C     0.04640   0.81100  -0.04390   0.05138  Uani   1.00
C217   C     0.09300   0.80430   0.00310   0.04200  Uiso   0.50
H218   H     0.08120   0.79530   0.04630   0.05100  Uiso   0.50
C219   C     0.16080   0.81090  -0.01280   0.04500  Uiso   0.50
H220   H     0.19240   0.80460   0.02060   0.05400  Uiso   0.50
C221   C     0.09470   0.79000  -0.00580   0.02000  Uiso   0.50
H222   H     0.08160   0.77140   0.02910   0.02300  Uiso   0.50
C223   C     0.16070   0.79510  -0.01720   0.01900  Uiso   0.50
H224   H     0.19200   0.77970   0.00840   0.02300  Uiso   0.50
C225   C     0.18110   0.82480  -0.06930   0.03429  Uani   1.00
C226   C     0.13220   0.83170  -0.12290   0.03900  Uiso   0.50
H227   H     0.14560   0.83930  -0.16620   0.04700  Uiso   0.50
C228   C     0.06590   0.82680  -0.10920   0.03300  Uiso   0.50
H229   H     0.03410   0.83360  -0.14190   0.04000  Uiso   0.50
C230   C     0.13160   0.85050  -0.10450   0.03500  Uiso   0.50
H231   H     0.14410   0.87120  -0.13680   0.04200  Uiso   0.50
C232   C     0.06550   0.84440  -0.08990   0.03800  Uiso   0.50
H233   H     0.03350   0.86220  -0.11030   0.04500  Uiso   0.50
C234   C     0.25210   0.83350  -0.09000   0.03436  Uani   1.00
C235   C     0.47010   0.83950  -0.10430   0.03137  Uani   1.00
H236   H     0.49240   0.84730  -0.14350   0.03600  Uiso   1.00
C237   C     0.39980   0.83910  -0.10620   0.03529  Uani   1.00
H238   H     0.37670   0.84660  -0.14560   0.04100  Uiso   1.00
C239   C     0.36760   0.82770  -0.04990   0.03090  Uani   1.00
C240   C     0.40510   0.81780   0.00970   0.03027  Uani   1.00
H241   H     0.38390   0.81060   0.04980   0.03500  Uiso   1.00
C242   C     0.47280   0.81890   0.00730   0.03057  Uani   1.00
H243   H     0.49690   0.81210   0.04640   0.03600  Uiso   1.00
O244   O     0.53360   0.39110   0.75710   0.06172  Uani   1.00
N245   N     0.51660   0.46620   0.75640   0.04931  Uani   1.00
C246   C     0.52560   0.42850   0.78730   0.08106  Uani   1.00
H247   H     0.52650   0.42860   0.83440   0.09400  Uiso   1.00
C248   C     0.51120   0.47160   0.68730   0.09577  Uani   1.00
H249   H     0.52050   0.44410   0.66520   0.13800  Uiso   1.00
H250   H     0.54220   0.49360   0.67280   0.13800  Uiso   1.00
H251   H     0.46700   0.48090   0.67570   0.13800  Uiso   1.00
C252   C     0.50760   0.50530   0.79660   0.09372  Uani   1.00
H253   H     0.46230   0.51480   0.79310   0.13700  Uiso   1.00
H254   H     0.53620   0.52820   0.78050   0.13700  Uiso   1.00
H255   H     0.51840   0.49890   0.84310   0.13700  Uiso   1.00
O256   O     0.47250   0.63720   0.75180   0.06653  Uani   1.00
N257   N     0.45350   0.71190   0.74650   0.05146  Uani   1.00
C258   C     0.46380   0.66940   0.72070   0.09397  Uani   1.00
H259   H     0.46360   0.66650   0.67380   0.10900  Uiso   1.00
C260   C     0.44400   0.74510   0.70030   0.22899  Uani   1.00
H261   H     0.46480   0.77160   0.71670   0.33300  Uiso   1.00
H262   H     0.39740   0.75010   0.69390   0.33300  Uiso   1.00
H263   H     0.46330   0.73680   0.65790   0.33300  Uiso   1.00
C264   C     0.45200   0.71920   0.81620   0.13792  Uani   1.00
H265   H     0.45620   0.75020   0.82500   0.19800  Uiso   1.00
H266   H     0.48800   0.70370   0.83770   0.19800  Uiso   1.00
H267   H     0.41080   0.70870   0.83370   0.19800  Uiso   1.00
O268   O     0.03530   0.90330   0.75570   0.12213  Uani   1.00
N269   N     0.09740   0.96660   0.76070   0.12971  Uani   1.00
C270   C     0.06740   0.94240   0.78600   0.21484  Uani   1.00
H271   H     0.06110   0.94660   0.83210   0.25700  Uiso   1.00
C272   C     0.12020   0.96450   0.69770   0.16109  Uani   1.00
H273   H     0.16730   0.96860   0.69840   0.23800  Uiso   1.00
H274   H     0.09980   0.98720   0.67070   0.23800  Uiso   1.00
H275   H     0.10980   0.93610   0.67860   0.23800  Uiso   1.00
C276   C     0.11540   1.00370   0.80610   0.12263  Uani   1.00
H277   H     0.09820   0.99820   0.85040   0.18200  Uiso   1.00
H278   H     0.09700   1.03060   0.78850   0.18200  Uiso   1.00
H279   H     0.16280   1.00620   0.80890   0.18200  Uiso   1.00
O280   O     0.00090   1.13850   0.81440   0.15400  Uiso   1.00
N281   N    -0.06090   1.20450   0.78440   0.11100  Uiso   1.00
C282   C    -0.01940   1.18020   0.82760   0.13200  Uiso   1.00
H283   H    -0.00490   1.19340   0.86760   0.15800  Uiso   1.00
C284   C    -0.06220   1.25180   0.79630   0.18800  Uiso   1.00
H285   H    -0.10160   1.25940   0.82040   0.28100  Uiso   1.00
H286   H    -0.06180   1.26710   0.75370   0.28100  Uiso   1.00
H287   H    -0.02390   1.26020   0.82270   0.28100  Uiso   1.00
C288   C    -0.09420   1.18820   0.72440   0.22300  Uiso   1.00
H289   H    -0.06330   1.18660   0.68790   0.33500  Uiso   1.00
H290   H    -0.12970   1.20790   0.71210   0.33500  Uiso   1.00
H291   H    -0.11190   1.15940   0.73310   0.33500  Uiso   1.00
O292   O    -0.06380   0.76980  -0.21610   0.15200  Uiso   1.00
N293   N    -0.14680   0.71180  -0.24030   0.08500  Uiso   1.00
C294   C    -0.09300   0.72950  -0.20370   0.16900  Uiso   1.00
H295   H    -0.07570   0.71270  -0.16830   0.20200  Uiso   1.00
C296   C    -0.14540   0.66850  -0.22250   0.15800  Uiso   1.00
H297   H    -0.10770   0.65460  -0.24240   0.23800  Uiso   1.00
H298   H    -0.18520   0.65430  -0.23830   0.23800  Uiso   1.00
H299   H    -0.14240   0.66610  -0.17410   0.23800  Uiso   1.00
C300   C    -0.17410   0.71800  -0.30620   0.19200  Uiso   1.00
H301   H    -0.20190   0.69330  -0.31780   0.28800  Uiso   1.00
H302   H    -0.13900   0.72040  -0.33840   0.28800  Uiso   1.00
H303   H    -0.20000   0.74460  -0.30710   0.28800  Uiso   1.00
O304   O    -0.06690   0.84160  -0.29430   0.11200  Uiso   1.00
O305   O     0.02160   1.08400   0.70800   0.10800  Uiso   1.00
O306   O    -0.11790   0.96140   0.75950   0.18800  Uiso   1.00
H307   H     0.84717   0.66923   0.32630   0.00000  Uiso   0.50
H308   H     0.72211   0.64532   0.35018   0.00000  Uiso   0.50
H309   H     0.84526   0.63609   0.35271   0.00000  Uiso   0.50
H310   H     0.72400   0.67173   0.33701   0.00000  Uiso   0.50
H311   H     0.65018   0.94547   0.51716   0.00000  Uiso   1.00
loop_
_atom_site_aniso_label
_atom_site_aniso_U_11
_atom_site_aniso_U_22
_atom_site_aniso_U_33
_atom_site_aniso_U_12
_atom_site_aniso_U_13
_atom_site_aniso_U_23
Zn1       0.02528   0.02837   0.01660  -0.00145  -0.00020  -0.00093
Zn2       0.02358   0.02666   0.01571  -0.00135  -0.00189   0.00021
Zn3       0.02749   0.02677   0.01581  -0.00249  -0.00030   0.00113
Zn4       0.02418   0.02773   0.01798  -0.00290  -0.00050   0.00072
O5        0.02408   0.05675   0.02174  -0.00311  -0.00199  -0.00926
O6        0.05117   0.02891   0.04249   0.00104  -0.01991  -0.01337
O7        0.04715   0.04604   0.02569  -0.01451   0.00996  -0.01234
O8        0.04916   0.06639   0.01877  -0.00415   0.00199   0.00309
O9        0.02709   0.03748   0.04249  -0.00518   0.00100  -0.01337
O10       0.02909   0.04604   0.01976  -0.00311   0.00100  -0.00720
O11       0.03712   0.05889   0.02767  -0.00207   0.00100  -0.01440
O12       0.04615   0.07923   0.02174   0.01036  -0.00797  -0.00103
O13       0.04515   0.03641   0.01581  -0.00622   0.00100   0.00411
O14       0.03612   0.03641   0.03952  -0.00207   0.00498   0.01234
O15       0.03210   0.05354   0.02668  -0.00726  -0.00199   0.01131
O16       0.03812   0.05889   0.01976   0.00829   0.00299  -0.00103
O17       0.03210   0.04925   0.02964   0.00726  -0.00498  -0.01337
O18       0.04414   0.06853   0.02273   0.00104   0.00498   0.00720
O19       0.05417   0.03641   0.04249  -0.00415   0.01294  -0.01543
O20       0.02307   0.06210   0.02273   0.00726   0.00000  -0.01234
O21       0.02809   0.10493   0.04249  -0.00104  -0.00100  -0.00103
O22       0.02207   0.05568   0.05336   0.00000   0.00000  -0.02160
O23       0.03010   0.10172   0.04348   0.00000   0.00100  -0.01131
O24       0.03712   0.04176   0.03458  -0.00415   0.00299  -0.01029
O25       0.02608   0.14562   0.04743  -0.00311   0.00100   0.01954
O26       0.03110   0.04818   0.05237  -0.00311  -0.00100   0.02366
O27       0.03110   0.11243   0.04249  -0.00311  -0.00797   0.02057
O28       0.03110   0.05461   0.04249  -0.00829  -0.00199   0.01749
N29       0.03913   0.03426   0.02075  -0.00311  -0.00100   0.00309
N30       0.01906   0.07067   0.05435   0.00415  -0.01195  -0.02057
N32       0.02408   0.03212   0.03360   0.00000   0.00398  -0.00103
N33       0.01605   0.03641   0.03656   0.00207  -0.00299   0.00103
N34       0.03511   0.04176   0.02273  -0.00104   0.00199   0.00309
N35       0.02508   0.05461   0.02767   0.00104   0.00299  -0.00617
N37       0.02909   0.03748   0.02866   0.00207   0.00299  -0.00206
N40       0.02408   0.05140   0.01877   0.00000  -0.00498  -0.00103
N41       0.02709   0.08994   0.03755  -0.00207   0.00199  -0.01646
N43       0.03210   0.04176   0.02668  -0.00104   0.00199   0.00309
N45       0.03612   0.03319   0.03458   0.00000   0.00697  -0.00514
N46       0.01204   0.02677   0.02371   0.00000   0.00000   0.01131
N47       0.02006   0.11671   0.03557  -0.00726  -0.00100   0.02777
N49       0.01304   0.04711   0.05237   0.00000  -0.00299   0.00823
N51       0.02809   0.02784   0.02767   0.00000   0.00199  -0.00411
C52       0.02307   0.03105   0.01779  -0.00104  -0.00299  -0.00411
C53       0.03812   0.03641   0.03261  -0.00104   0.00597  -0.00617
C55       0.04013   0.03855   0.02470  -0.00933   0.00199  -0.00103
C57       0.02408   0.03748   0.02470  -0.00415  -0.00100   0.00103
C58       0.03511   0.03212   0.02668  -0.00415  -0.00100   0.00617
C60       0.03712   0.02677   0.03063  -0.00726  -0.00199   0.00206
C62       0.02408   0.04390   0.02174   0.00622  -0.00597  -0.01029
C63       0.02207   0.05782   0.02075  -0.00311   0.00000  -0.00206
C64       0.01906   0.03748   0.02569   0.00622  -0.00000  -0.00206
C65       0.03511   0.02891   0.03261  -0.00207   0.00299   0.00000
C67       0.04615   0.04176   0.02075   0.00104   0.00000   0.00206
C69       0.02809   0.03426   0.02075   0.00518  -0.00199  -0.00206
C70       0.03511   0.02891   0.01779   0.00104  -0.00199  -0.00411
C72       0.03210   0.02891   0.02075  -0.00518  -0.00398   0.00103
C74       0.01706   0.04069   0.03162   0.00622  -0.00100  -0.00514
C75       0.01605   0.06639   0.02075   0.00311  -0.00100  -0.01337
C76       0.02408   0.03426   0.01779   0.00415  -0.00299  -0.00103
C77       0.03110   0.03426   0.02964   0.00104   0.00199   0.00309
C79       0.03612   0.03533   0.02767   0.00207   0.00100  -0.00103
C81       0.03110   0.03319   0.02075  -0.00104   0.00299   0.00720
C82       0.04113   0.03212   0.01680  -0.00933  -0.00498   0.00617
C84       0.04615   0.03105   0.01482  -0.00207  -0.00498  -0.00411
C86       0.02508   0.03426   0.02964   0.00311   0.00299   0.01029
C87       0.01906   0.05354   0.01581   0.00000  -0.00000   0.01131
C88       0.02107   0.03641   0.02668   0.00207  -0.00100   0.00309
C89       0.04013   0.02891   0.03063   0.00207   0.00100  -0.01029
C91       0.04314   0.03105   0.02075   0.00000  -0.00299   0.00206
C93       0.02909   0.03855   0.01285   0.00415   0.00000  -0.01029
C94       0.03010   0.02784   0.04249   0.00415   0.00100   0.00206
C96       0.03311   0.03533   0.02174   0.00207   0.00199  -0.00103
C98       0.01405   0.04604   0.03458   0.00104   0.00100  -0.01131
C99       0.02408   0.04390   0.02075   0.00000   0.00398  -0.01543
C100      0.02608   0.04925   0.02964   0.00311  -0.00398  -0.00926
C102      0.03511   0.05461   0.02767   0.00104   0.00100   0.00103
C104      0.02307   0.04818   0.04051  -0.00726   0.00697  -0.01029
C105      0.03411   0.08352   0.03656  -0.01347   0.00000  -0.01440
C107      0.02207   0.07923   0.03952   0.00000   0.00199  -0.00514
C109      0.02107   0.04283   0.04150  -0.00311   0.00199  -0.00309
C110      0.02608   0.03855   0.05632   0.00311   0.00996  -0.01234
C111      0.02207   0.06639   0.04941   0.00000   0.01195   0.00309
C113      0.03411   0.06960   0.04051  -0.00311   0.00299  -0.00309
C115      0.02909   0.02463   0.05731   0.00415   0.01095   0.00720
C116      0.02809   0.05782   0.04348   0.00311   0.00299  -0.01029
C118      0.02408   0.05889   0.04644   0.00000  -0.00498  -0.01029
C120      0.03110   0.02249   0.04545  -0.00518  -0.00498  -0.00103
C121      0.03210   0.04497   0.02964  -0.00207  -0.00299  -0.00720
C123      0.02809   0.03962   0.03656  -0.00104   0.00597  -0.00823
C125      0.02909   0.02570   0.02569   0.00311  -0.00100   0.00514
C126      0.02608   0.05996   0.02866  -0.00311  -0.00299  -0.00720
C128      0.03010   0.05889   0.02767  -0.00207  -0.00199  -0.01131
C130      0.03511   0.07709   0.02767  -0.00622  -0.00100  -0.01749
C132      0.02909   0.09101   0.02866  -0.00622   0.00299  -0.02571
C134      0.02207   0.04283   0.04150   0.00104   0.00199  -0.00720
C135      0.02608   0.08031   0.03261   0.00000  -0.00597  -0.01131
C137      0.02207   0.08245   0.03360  -0.00104  -0.00199  -0.01646
C139      0.02608   0.05140   0.04051   0.00518  -0.00000   0.00411
C140      0.02508   0.03533   0.04447   0.00207   0.00100  -0.00103
C141      0.03411   0.05032   0.03656   0.00104   0.00896  -0.00309
C143      0.02608   0.04390   0.03952  -0.00311  -0.00299  -0.00103
C145      0.02408   0.02463   0.03162  -0.00104   0.00498   0.00514
C146      0.02508   0.07281   0.03755  -0.00518   0.00100  -0.00617
C148      0.03210   0.07067   0.04743  -0.00207   0.00000   0.00411
C150      0.02809   0.02998   0.03656   0.00104  -0.00000  -0.00514
C151      0.03210   0.04711   0.01383   0.00518  -0.00697  -0.00926
C153      0.02307   0.03533   0.03656   0.00207  -0.00697  -0.00411
C155      0.01906   0.03212   0.03656   0.00000  -0.00100   0.01131
C156      0.03110   0.04069   0.03360   0.00518  -0.00100  -0.00926
C158      0.02909   0.03855   0.02273   0.00104  -0.00697   0.00206
C168      0.01405   0.09101   0.03854   0.00311  -0.01095  -0.00206
C177      0.03110   0.06746   0.03755   0.00104  -0.00299  -0.00206
C178      0.02508   0.07709   0.04051   0.00104  -0.01195  -0.01543
C187      0.03010   0.03105   0.05435  -0.00415   0.00398  -0.01440
C196      0.03511   0.02356   0.03854   0.00000   0.00199   0.00514
C197      0.02608   0.03748   0.02767   0.00518   0.00697  -0.00103
C199      0.03712   0.03748   0.02174   0.00518  -0.00597   0.00411
C201      0.04214   0.02463   0.02075   0.00104   0.00299  -0.00720
C202      0.03612   0.04283   0.02371  -0.00104   0.00797  -0.00103
C204      0.03411   0.04390   0.01976  -0.00104  -0.00398   0.00206
C206      0.03010   0.04390   0.03162   0.00311   0.00199   0.00514
C208      0.02408   0.05461   0.03952   0.00311  -0.00597   0.00309
C210      0.01806   0.07174   0.05336   0.00415  -0.00100   0.01543
C215      0.03110   0.06210   0.03952   0.00000  -0.00000   0.00720
C216      0.01605   0.06210   0.07608  -0.00207  -0.00398   0.00103
C225      0.02608   0.03855   0.03854  -0.00311  -0.01095  -0.00000
C234      0.02006   0.03962   0.04348   0.00000  -0.00299  -0.00309
C235      0.03010   0.04818   0.01581   0.00000   0.00000   0.00514
C237      0.03311   0.04818   0.02470   0.00311  -0.00498   0.00823
C239      0.02909   0.02891   0.03458  -0.00415   0.00299  -0.00103
C240      0.02709   0.04390   0.01976  -0.00207   0.00199   0.00206
C242      0.02207   0.04604   0.02371  -0.00311  -0.00398   0.00720
O244      0.07324   0.06532   0.04644  -0.00104   0.00498  -0.00514
N245      0.05016   0.06210   0.03557  -0.00726   0.00299   0.00514
C246      0.05518   0.13277   0.05533  -0.00518  -0.00398   0.00411
C248      0.05819   0.16704   0.06225  -0.02695  -0.00597   0.04012
C252      0.06621   0.11992   0.09486   0.00104   0.00398  -0.02057
O256      0.08728   0.06424   0.04842   0.00518  -0.01294   0.01440
N257      0.04113   0.07495   0.03854  -0.01451  -0.00896  -0.00720
C258      0.07424   0.13920   0.06818  -0.00415   0.00896  -0.00720
C260      0.06220   0.42830   0.19762  -0.03420  -0.04082   0.23658
C264      0.05618   0.29981   0.05731  -0.04146   0.01493  -0.03909
O268      0.13845   0.13277   0.09486  -0.01555   0.00896  -0.00103
N269      0.08929   0.08994   0.20750  -0.01347   0.07866  -0.01029
C270      0.25081   0.28910   0.10869   0.16583  -0.13939  -0.12343
C272      0.12039   0.21415   0.14822  -0.01036   0.01493  -0.07200
C276      0.10835   0.12528   0.13537  -0.01555  -0.03883  -0.01131
loop_
_geom_bond_atom_site_label_1
_geom_bond_atom_site_label_2
_geom_bond_distance
_geom_bond_site_symmetry_2
_ccdc_geom_bond_type
Zn1    O5      2.002   .     S
Zn1    O9      2.058   .     S
Zn1    N34     2.213   .     S
Zn1    N39     2.153   1_455 S
Zn1    O7      1.974   4_574 S
Zn2    O10     2.000   .     S
Zn2    O6      2.076   .     S
Zn2    N29     2.198   .     S
Zn2    O15     2.008   1_556 S
Zn2    N33     2.137   1_455 S
Zn3    O11     1.999   .     S
Zn3    O13     2.002   .     S
Zn3    N40     2.180   .     S
Zn3    N45     2.183   1_455 S
Zn3    O19     2.066   4_565 S
Zn4    O17     1.992   .     S
Zn4    O14     2.061   .     S
Zn4    N46     2.202   .     S
Zn4    N51     2.163   1_455 S
Zn4    O20     1.992   4_565 S
O5     C62     1.261   .     S
O6     C62     1.281   .     S
O7     C63     1.301   .     S
O7     Zn1     1.974   4_575 S
O8     C63     1.236   .     S
O9     C74     1.309   .     S
O10    C74     1.256   .     S
O11    C75     1.339   .     S
O12    C75     1.217   .     S
O13    C86     1.266   .     S
O14    C86     1.309   .     S
O15    C87     1.308   .     S
O15    Zn2     2.008   1_554 S
O16    C87     1.244   .     S
O17    C98     1.305   .     S
O18    C98     1.249   .     S
O19    C99     1.278   .     S
O19    Zn3     2.066   4_564 S
O20    C99     1.291   .     S
O20    Zn4     1.992   4_564 S
O21    C139    1.194   .     S
O22    C150    1.196   .     S
O23    C109    1.244   .     S
O24    C120    1.209   .     S
O25    C177    1.248   .     S
O26    C196    1.212   .     S
O27    C215    1.195   .     S
O28    C234    1.191   .     S
N29    C100    1.307   .     S
N29    C107    1.371   .     S
N30    C109    1.281   .     S
N30    C104    1.418   .     S
N30    H31     0.865   .     S
N32    C120    1.387   .     S
N32    C125    1.454   .     S
N32    H311    1.119   3_676 S
N33    C121    1.333   .     S
N33    C128    1.382   .     S
N33    Zn2     2.137   1_655 S
N34    C137    1.326   .     S
N34    C130    1.325   .     S
N35    C139    1.385   .     S
N35    C134    1.394   .     S
N35    H36     0.850   .     S
N37    C150    1.392   .     S
N37    C155    1.404   .     S
N37    H38     0.855   .     S
N39    C158    1.333   .     S
N39    C151    1.361   .     S
N39    Zn1     2.153   1_655 S
N40    C171    1.311   .     S
N40    C164    1.355   .     S
N40    C175    1.371   .     S
N40    C160    1.406   .     S
N41    C177    1.327   .     S
N41    C168    1.365   .     S
N41    H42     0.869   .     S
N43    C201    1.388   .     S
N43    C196    1.391   .     S
N43    H44     0.867   .     S
N45    C197    1.343   .     S
N45    C204    1.346   .     S
N45    Zn3     2.183   1_655 S
N46    C206    1.332   .     S
N46    C214    1.328   .     S
N46    C212    1.366   .     S
N47    C215    1.360   .     S
N47    C210    1.390   .     S
N47    H48     0.852   .     S
N49    C234    1.374   .     S
N49    C239    1.407   .     S
N49    H50     0.854   .     S
N51    C235    1.356   .     S
N51    C242    1.328   .     S
N51    Zn4     2.163   1_655 S
C52    C53     1.438   .     S
C52    C60     1.396   .     S
C52    C62     1.491   .     S
C53    C55     1.386   .     S
C53    H54     0.933   .     S
C55    C57     1.391   .     S
C55    H56     0.958   .     S
C57    C58     1.438   .     S
C57    C63     1.524   .     S
C58    C60     1.391   .     S
C58    H59     0.935   .     S
C60    H61     0.961   .     S
C64    C72     1.445   .     S
C64    C65     1.404   .     S
C64    C74     1.495   .     S
C65    C67     1.400   .     S
C65    H66     0.959   .     S
C67    C69     1.400   .     S
C67    H68     0.933   .     S
C69    C70     1.386   .     S
C69    C75     1.524   .     S
C70    C72     1.398   .     S
C70    H71     0.961   .     S
C72    H73     0.931   .     S
C76    C84     1.446   .     S
C76    C77     1.418   .     S
C76    C86     1.491   .     S
C77    C79     1.388   .     S
C77    H78     0.961   .     S
C79    C81     1.434   .     S
C79    H80     0.940   .     S
C81    C82     1.386   .     S
C81    C87     1.530   .     S
C82    C84     1.380   .     S
C82    H83     0.957   .     S
C84    H85     0.940   .     S
C88    C96     1.440   .     S
C88    C89     1.418   .     S
C88    C98     1.494   .     S
C89    C91     1.387   .     S
C89    H90     0.962   .     S
C91    C93     1.424   .     S
C91    H92     0.940   .     S
C93    C94     1.405   .     S
C93    C99     1.508   .     S
C94    C96     1.385   .     S
C94    H95     0.960   .     S
C96    H97     0.939   .     S
C100   C102    1.379   .     S
C100   H101    0.940   .     S
C102   C104    1.379   .     S
C102   H103    0.921   .     S
C104   C105    1.393   .     S
C105   C107    1.363   .     S
C105   H106    0.938   .     S
C107   H108    0.920   .     S
C109   C110    1.499   .     S
C110   C111    1.374   .     S
C110   C118    1.349   .     S
C111   C113    1.407   .     S
C111   H112    0.917   .     S
C113   C115    1.429   .     S
C113   H114    0.933   .     S
C115   C116    1.337   .     S
C115   C120    1.520   .     S
C116   C118    1.400   .     S
C116   H117    0.916   .     S
C118   H119    0.934   .     S
C121   C123    1.369   .     S
C121   H122    0.941   .     S
C123   C125    1.370   .     S
C123   H124    0.926   .     S
C125   C126    1.398   .     S
C126   C128    1.361   .     S
C126   H127    0.940   .     S
C128   H129    0.925   .     S
C130   C132    1.348   .     S
C130   H131    0.940   .     S
C132   C134    1.420   .     S
C132   H133    0.921   .     S
C134   C135    1.354   .     S
C135   C137    1.391   .     S
C135   H136    0.939   .     S
C137   H138    0.919   .     S
C139   C140    1.467   .     S
C140   C148    1.358   .     S
C140   C141    1.422   .     S
C141   C143    1.385   .     S
C141   H142    0.921   .     S
C143   C145    1.340   .     S
C143   H144    0.941   .     S
C145   C146    1.378   .     S
C145   C150    1.521   .     S
C146   C148    1.406   .     S
C146   H147    0.920   .     S
C148   H149    0.941   .     S
C151   C153    1.409   .     S
C151   H152    0.923   .     S
C153   C155    1.369   .     S
C153   H154    0.945   .     S
C155   C156    1.437   .     S
C156   C158    1.378   .     S
C156   H157    0.925   .     S
C158   H159    0.945   .     S
C160   C162    1.288   .     S
C160   H161    0.918   .     S
C162   C168    1.306   .     S
C162   H163    0.937   .     S
C164   C166    1.391   .     S
C164   H165    0.928   .     S
C166   C168    1.399   .     S
C166   H167    0.943   .     S
C168   C169    1.327   .     S
C168   C173    1.538   .     S
C169   C171    1.394   .     S
C169   H170    0.917   .     S
C171   H172    0.937   .     S
C173   C175    1.373   .     S
C173   H174    0.932   .     S
C175   H176    0.947   .     S
C177   C178    1.467   .     S
C178   C194    1.343   .     S
C178   C179    1.327   .     S
C178   C190    1.478   .     S
C178   C183    1.506   .     S
C179   C181    1.363   .     S
C179   H180    0.933   .     S
C181   C187    1.275   .     S
C181   H182    0.915   .     S
H182   C185    1.284   .     S
C183   C185    1.327   .     S
C183   H184    0.948   .     S
C185   C187    1.432   .     S
C185   H186    0.934   .     S
C187   C192    1.379   .     S
C187   C188    1.455   .     S
C187   C196    1.545   .     S
C188   C190    1.409   .     S
C188   H189    0.935   .     S
C190   H191    0.917   .     S
C190   H195    1.309   .     S
C192   C194    1.407   .     S
C192   H193    0.946   .     S
C194   H195    0.934   .     S
C197   C199    1.372   .     S
C197   H198    0.919   .     S
C199   C201    1.394   .     S
C199   H200    0.940   .     S
C201   C202    1.411   .     S
C202   C204    1.364   .     S
C202   H203    0.918   .     S
C204   H205    0.939   .     S
C206   C208    1.376   .     S
C206   H207    0.924   .     S
C208   C210    1.351   .     S
C208   H209    0.943   .     S
C210   C213    1.470   .     S
C210   C211    1.461   .     S
C211   C214    1.385   .     S
C211   H307    1.124   4_464 S
C212   C213    1.372   .     S
C212   H308    1.156   4_464 S
C213   H309    1.143   4_464 S
C214   H310    1.150   4_464 S
C215   C216    1.508   .     S
C216   C217    1.345   .     S
C216   C221    1.403   .     S
C216   C232    1.432   .     S
C216   C228    1.424   .     S
C217   C219    1.416   .     S
C217   H218    0.922   .     S
C217   H222    1.172   .     S
C217   C223    1.449   .     S
H218   C221    1.067   .     S
H218   H222    0.822   .     S
C219   C225    1.255   .     S
C219   H220    0.943   .     S
C219   C221    1.493   .     S
C219   H224    1.239   .     S
H220   C223    1.031   .     S
H220   H224    0.816   .     S
C221   C223    1.359   .     S
C221   H222    0.935   .     S
C223   C225    1.439   .     S
C223   H224    0.946   .     S
C225   C230    1.466   .     S
C225   C226    1.470   .     S
C225   C234    1.511   .     S
C226   C228    1.372   .     S
C226   H227    0.920   .     S
C226   H231    1.289   .     S
C226   C232    1.539   .     S
H227   C230    1.288   .     S
C228   H229    0.940   .     S
C228   C230    1.526   .     S
C228   H233    1.289   .     S
H229   C232    1.256   .     S
C230   C232    1.376   .     S
C230   H231    0.939   .     S
C232   H233    0.947   .     S
C235   C237    1.422   .     S
C235   H236    0.919   .     S
C237   C239    1.323   .     S
C237   H238    0.939   .     S
C239   C240    1.437   .     S
C240   C242    1.369   .     S
C240   H241    0.919   .     S
C242   H243    0.940   .     S
O244   C246    1.322   .     S
N245   C246    1.342   .     S
N245   C248    1.373   .     S
N245   C252    1.467   .     S
C246   H247    0.925   .     S
C248   H249    0.982   .     S
C248   H250    0.971   .     S
C248   H251    0.970   .     S
C252   H253    0.966   .     S
C252   H254    0.971   .     S
C252   H255    0.963   .     S
O256   C258    1.194   .     S
N257   C260    1.395   .     S
N257   C264    1.387   .     S
N257   C258    1.439   .     S
C258   H259    0.925   .     S
C260   H261    0.987   .     S
C260   H262    0.965   .     S
C260   H263    0.950   .     S
C264   H265    0.991   .     S
C264   H266    0.976   .     S
C264   H267    0.955   .     S
O268   C270    1.513   .     S
N269   C270    1.087   .     S
N269   C272    1.315   .     S
N269   C276    1.513   .     S
C270   H271    0.921   .     S
C272   H273    0.961   .     S
C272   H274    0.982   .     S
C272   H275    0.990   .     S
C276   H277    0.947   .     S
C276   H278    0.986   .     S
C276   H279    0.964   .     S
O280   C282    1.393   .     S
N281   C282    1.423   .     S
N281   C288    1.458   .     S
N281   C284    1.501   .     S
C282   H283    0.938   .     S
C284   H285    0.951   .     S
C284   H286    0.964   .     S
C284   H287    0.974   .     S
C288   H289    0.945   .     S
C288   H290    0.980   .     S
C288   H291    0.985   .     S
O292   C294    1.414   .     S
N293   C296    1.402   .     S
N293   C294    1.425   .     S
N293   C300    1.427   .     S
C294   H295    0.943   .     S
C296   H297    0.956   .     S
C296   H298    0.974   .     S
C296   H299    0.956   .     S
C300   H301    0.985   .     S
C300   H302    0.946   .     S
C300   H303    0.985   .     S
H307   C211    1.124   4_665 S
H308   C212    1.156   4_665 S
H309   C213    1.143   4_665 S
H310   C214    1.150   4_665 S
H311   N32     1.119   3_676 S
